# Supplementary material for: Deep Brain Stimulation Treating Dystonia: A Systematic Review of Targets, Body Distributions and Etiology Classifications
Source: Front Hum Neurosci. 2021 Nov 26;15:757579. doi: 10.3389/fnhum.2021.757579 (PMC8663760; doi:10.3389/fnhum.2021.757579)
Supplement: Supplementary file 1 [file Table_1.XLSX]

## Sheet: Sheet1
						肌障名称							肌障类型（病因）						肌障类型（病变部位）					起始部位	性别/人		平均手术年龄/岁		起病年龄/岁		平均病程/Y			DYT（1）突变		Stimulation parameter : Immediate postop									Stimulation parameter : Final
随访时间/M	doi	IF/期刊	Author	文章编号			地区	imaging(MRI=1 CT=0)	作用靶点(STN=0 GPI=1)	单侧双侧（双侧=B 左侧=L 右侧=R)	麻醉（全麻=1 局麻= 0）	病例/人	试验组						试验组					(眼部为1 面部为2 嘴部为3 下颌为4 颈部为5 上肢为6 躯干为7 下肢为8）	试验组		试验组		试验组		实验组			实验组		Lt_pulse width	Lt_frequency	Lt_amplitude	Rt_pulse width	Rt_frequency	Rt_amplitude	total_pulse width	total_frequency	total_amplitude	Lt_electrode location	Lt_pulse width	Lt_frequency	Lt_amplitude	Rt_electrode location
													Primary hereditary	Idiopathic	Primary unspecified	Secondary hereditary	Secondary nonhereditary	unknown( adopted at an early age with dystonia already present. These may represent cases of dystonic cerebral palsy (secondary dystonia), but medical history prior to adoption is unknown.)	全身	节段	局灶	多灶点	偏身		M	F
																																		pos	neg
3	10.1056/NEJMoa063618	N Engl J Med	Kupsch A	RCT1-2006	RCT1-2006	gen/seg	欧洲		1	B	1	20	2	13	5				12	8	0				13	7	40.5±13.5	40.5		18.7	21.8±8	21.8		2	13
3	10.1016/S1474-4422(14)70143-7	Lancet Neurol	Volkmann J	RCT2-2014	RCT2-2014	CD	欧洲		1	B		32	1		30						32				12	20	57.1±9.82	57.1		42.2	14.9±7·95	14.9		0	0
3	10.1212/WNL.0b013e31820f2e4f	Neurology/7.59	Ostrem JL	RCT4-2011	RCT4-2011	PCD	美国	1	0	B	2	9			9						9			3	1		24	47	13	36.1	11	10.9										60	130–145
5.9	10.3171/JNS/2008/109/9/0405	J Neurosurg/ 4.05	Theresa E	RCT8-2008	RCT8-2008	CD/gen/muti	美国	1	1	L		13					1				1				1		70	45.3
5.9				RCT8-2008						B				1							1					1	63	55.8
6	10.1093/brain/awm229	Brain/10.29	Zelma HTK	RCT10-2007	RCT10-2007	CD	加拿大		1	B	2	10			10						10				5	5	59.5	59.5	43	43	16.5	16.5										210	180
40.7	10.1212/WNL.0b013e3181aaea01	Neurology/7.59	Gruber D	RCT11-2009	RCT11-2009	TD	德国	1	1	B		9					9								2	7	63.2±13.3	63.2		57.9	5.3±3.3	5.3																2.8±0.6
	10.1002/mds.22686	Movement Disorders/7.07	Mariachiara S	RCT12-2009	RCT12-2009	seg	意大利	1	1	B	2	11	1							11					3	8	23	43.7	10	27.9	18.5±7.7	18.5		1												150	130	3.3
	10.1136/jnnp.2009.174342	J Neurol Neurosurg Psychiatry/7.35	Valldeoriola F	RCT13-2009	RCT13-2009	gen/seg CD	西班牙		1	B		24			24				22	2					11	11	30±14	30	20±13	20	10±7	10
12M	10.1212/01.wnl.0000216131.41563.24	Neurology/7.59	Pillon B	RCT14-2006	RCT14-2006	gen	法国		1	B		22			22				22								30	30		11.5	18.5	18.5
6.5M（3-12）	10.1136/jnnp.2004.057992	J Neurol Neurosurg Psychiatry/7.35	Hälbig TD	RCT15-2005	RCT15-2005	gen	德国		1	B		15	3	10			2		15						6	9	45.5±17.7	45.5	37.5±20	37.5	12.6±9.6	12.6		3	12
60	10.1212/01.wnl.0000252932.71306.89	Neurology/7.59	Hung SW	RCT17-2007	RCT17-2007	CD	加拿大	1	1	B	1	10			10						10				5	5	48.7±14.9	48.7		38.7	10.0±3.9	10
	10.1002/mds.23549	Movement Disorders/7.07	Reese R	RCT18-2011	RCT18-2011	MS	德国		1	B	1	12		12						12					6	6	64.5±4.4	64.5			8.3±4.4
提升率	10.1016/j.parkreldis.2015.06.002	Parkinsonism Relat Disord/4.48	Dinkelbach L	RCT19-2015	RCT19-2015	PCD	德国		1	B		13			13						13				1		39	55.4	33	40.7	6	14.7	14.7													117.69±8.32	177.31±9.71	2.92±0.67
	10.1111/j.1468-1331.2011.03591.x	Eur J Neurol/3.98	Skogseid IM	RCT20-2012	RCT20-2012	CD	欧洲		1	B		8			8						8				1	7	55	55	44.5	44.5	7.5	7.5
	10.1056/NEJMoa042187	N Engl J Med	Vidailhet M	ALL1-2005	ALL1-2005	gen	法国	1	1	B	1	22		1					22							1		30	22	13	20	18			1							77±30	130	3.8±0.9
	10.1016/j.brs.2018.08.006	Brain Stimul/6.08	Gruber D	ALL3-2018	ALL3-2018		德国		1	B		12					12		3	9					2	10	62.0±11.1	60		53.8	6.2±5.6	6.2
	10.1136/jnnp-2013-306833	J Neurol Neurosurg Psychiatry/7.35	FitzGerald JJ	ALL4-2014	ALL4-2014	gen	英国	01	1	B	1	60	11	37			12								27	33	33.5	33.5	14.9	14.9	19.1	19.1		8
	10.1002/mds.21580	Movement Disorders/7.07	Ostrem JL	ALL6-2006	ALL6-2006	MS	美国	1	1	B	1	7			7					7				1	6	1	63	61.7	58	54	5	7.7
有每个病人的数据				ALL11	ALL11-2003	gen						12	2	10					12						6	6	31.9±11.8	31.9	23.2±7.1	23.2	9.2±5.1	7.7		2	10
				ALL11	（CD）	CD						7		7							7				1	6	38.9±46.7	38.9	31.3±15.7	31.3	18.9±5.1	7.5
有每个病人的数据	10.1002/mds.20510	Movement Disorders/7.07	Zorzi G	ALL13-2005	ALL13-2005	gen	意大利																				15.2±7.2	15.2	5.5±4.2	5.5		9.3
6M+12M	10.1111/dmcn.12117	Dev Med Child Neurol./3.11	Lumsden DE	ALL16-2013	ALL16-2013		英国	1	1	B	1	63													34	29	10.8±3.34	10.8	10	10		0.82
				ALL17-2014	ALL17-2014																						44.3±11.3	44.3		18.5		25.8
	10.1016/j.parkreldis.2018.05.024	Parkinsonism Relat Disord	Deng ZD	ALL19-2018	ALL19-2018		中国		0	B		14			14										9	5	29.5±17.9	29.5	24.9±18.7	24.9	4.6±3.1	4.6
45	10.1227/NEU.0b013e318258e21b	Neurosurgery/4.89	Markun LC	ALL20-2012	ALL20-2012	DYT1-GEN	美国		1	B	1	14	14						14						1		12	15.8	11	7.85	1	7.8		14
	10.1227/01.neu.0000429841.84083.c8	Neurosurgery/4.89	Panov F	ALL21-2013	ALL21-2013	DYT1-PGD	美国		1	B		47	47						47						30	17	16	16	8	8	8	8		47
	10.1007/s00415-010-5695-0	J Neurol/3.39	Capelle HH	ALL22-2010	ALL22-2010	camptocormia(躯干前屈）	德国		1																		55±12.7	55		40		14.5
有每个人数据 28.6±19.2	10.1111/j.1468-1331.2008.02520.x	Eur J Neurol/3.99	Moro E	ALL27-2009	ALL27-2009	CD	加拿大		1	B		8		8							8				4	4	53.7±12.7	53.7		40	11.7±4.9	11.7
	10.1007/s00415-003-0179-0	J Neurol/3.39	A.Kupsch	ALL29-2003	ALL29-2003	primary dystonia		1	1	B		5							1								37±6.3	37	7	25.2	7	10.4
有每个患者数据	10.1227/01.NEU.0000297026.98243.68	NEUROSURGERY	Hamani C	ALL32-2008	ALL32-2008	pri CD/GEN	加拿大		1																		49.5±13.5	49.5
	10.3171/2014.6.PEDS13605	J Neurosurg Pediatrics	Starr PA	ALL34-2014	ALL34-2014	pediatric dystonia	美国		1																			10.2		7		3.2
				ALL34-2014	ALL34-2014																							15		13		2
26.6	10.3171/2014.8.PEDS141	J Neurosurg Pediatrics	Keen JR	ALL37-2014	ALL37-2014	childhood dystonic cerebral palsy	美国		1	B		1					1									1	8	11.4
	10.1371/journal.pone.0146644	PLOS ONE	Park HR	ALL38-2016	ALL38-2016		韩国	1	1	B																		33.2		23.1		7.5
12	10.1016/S1474-4422(09)70151-6	Lancet Neurol	Vidailhet M	ALL39-2009	ALL39-2009	dystonia-choreoathetosis cerebral palsy	法国	1	1	B	1	13					13		13									32.6
	10.1093/brain/awq022	BRAIN	Timmermann L	ALL40-2010	ALL40-2010	Dystonia in neurodegeneration	欧美		1	B	1	23				23									13	10	18.0±8.8	18	7.8±4.8	7.8	10.2±6.4	10.2				194.2	133.7	2.83	197.4	133.7	2.78					244.6	128.5	2.73
	10.1001/jamaneurol.2018.3777	JAMANeurology	Brüggemann N	ALL41-2018	ALL41-2018	XDP	美国		1	B		16	16												16		40.9±7.3	40.9			3.2±1.4	3.2
	10.1093/brain/awt009	BRAIN	Walsh RA	ALL42-2013	ALL42-2013	CD	加拿大		1	B		10		10							10				3	7	55.5±12.8	55.5	45.9±11.8	45.9						89	157	3.06
	10.1093/brain/awn120	BRAIN	Ioannis U	ALL43-2008	ALL43-2008		美国		1																		28.4±16.1	28.4		14		14.8
	10.1016 / j.brs.2012.09.005	Brain Stimulation	Cif L	ALL47-2013	ALL47-2013	DYT1		1	1	B		11	11						11									20.3		8.7		11.5
13.1±3.1	10.1016/j.brs.2017.06.002	Brain Stimulation	de Gusmao CM	ALL49-2017	ALL49-2017	pri/sec			1	B		12	3	7			2		4	8					9	3	42.3±18.0	42.3		32.2	10.1	10.1
	10.1016/j.brs.2016.07.009	Brain Stimulation	Beaulieu-Boire I	ALL50-2016	ALL50-2016	inherited	加拿大									11												33.5		20.1		13.4
				ALL50-2016																								7		1		6
5.7±2.4Y	10.1002/mds.25586	Movement Disorders	Cao CY	ALL51-2013	ALL51-2013	PD	中国	1	0	B		27		7	20												30.6±18.2	30.6		25.4	5.2±3.8	5.2
	10.1212/WNL.0000000000003451	Neurology	Ostrem JL	ALL54-2016	ALL54-2016	DYT1+ /- ID	美国	1	0	B		20																48.95		46.8		12.15
33.7±25.0	10.1002/mds.25560	Movement Disorders	Witt JL	ALL55-2013	ALL55-2013	PCD	美国	1	1	B		28		28							28				9	19	56.0±10.4	56	45.1±11.8	45.1	13.3±7.8	13.3														123.2±65.0	147.5±30.6	3.3±0.6
1-16M	10.1212/WNL.0000000000001312	Neurology	Brüggemann N	ALL59-2015	ALL59-2015	dyt6	德国		1	B		8	8							1				6	1		28	37	9	10		27				ND	ND	ND	90	130	2
	10.1002/mds.22802	Movement Disorders	Cif L	ALL62-2010	ALL62-2010	DYT1	法国	1	1	B		26	26															21.6		8.1		13.5
	10.1002/mds.23285	Mov Disord/7.07	Groen JL	ALL70-2010	ALL70-2010	early onset DYT6 dystonia	荷兰		1	B		5	1						1							1	48	37.8	9	17.2		20.6
24	10.1002/mds.25581	Movement Disorders	Sadnicka A	ALL71-2013	ALL71-2013	CD	英国		1	B		1			1						1					1	68	55.8	45	40.8	22	16.5
39	10.1002/mds.22100	Mov Disord/7.07	Sako W	ALL72-2008	ALL72-2008	TD	日本	1	1	B		1					1									1	48	44.5
9	10.1212/WNL.0b013e318227b19e	Neurology	Schrader C	ALL74-2011	ALL74-2011	seg	德国	1	1	B		1		1						1					1		66	61.3								210	130	4.3	210	130	2.7
	10.1002/mds.27474	Mov Disord/7.07	Kosutzka Z	ALL75-2018	ALL75-2018	MDS	法国		1	B	1	9	9															32.7		9.1		23.6
42	10.1002/ana.20457	Ann Neurol	Castelnau P	ALL87-2005	ALL87-2005	PKAN	欧洲	1	1	B	0	6	1						1					UL, LL	1		10	21.2	1	11.2		10										450	130	1.5±0.2
	10.1007/s00415-016-8253-6	J Neurol	Krause P	ALL96-2016	ALL96-2016	children with isolated dystonia	德国																					12.5		7		5.5
	10.3171/2018.12.JNS181927	J Neurosurg	Lin SZ	ALL98	ALL98		中国	1	1	B	0	14	1	4	9				5	6	2	1					40.4±18.4	40.4	35.9±19.0	35.9	55.3±71.1	5.3		1	4											74.5 ± 16.3	158.2 ± 11.5	2.85 ± 0.25
				ALL98				1	0	B	0	16	1	6	9				11	5							33.3±16.0	33.3	27.9±16.4	27.9	67.0±45.0M	5.5		1	6			2.44			2.28					80 ± 19.2	146.4 ± 17.3	2.44 ± 0.48
65.6±30.4	10.1016/j.parkreldis.2017.05.010	Parkinsonism and Related Disorders	Deng ZD	ALL99-2017	ALL99-2017	TD	中国	1	0	B	0	10					10							neck, trunk,mouth，eye	6	4	29.8±15.4	29.8																		94.0 ± 21.7	139.4 ± 21.4	2.47 ± 0.53
DS可以去折线图内提取 所有22例患者均在刺激开始后随访至少1年;14人已完成2年的评估;11例患者随访3年。随访超过3年的患者数量太少，无法进行可靠的统计分析	10.1227/NEU.0b013e3182077396	Neurosurgery	Haridas A	ALL102-2011	ALL102-2011	PGD in Children	美国	1	1	B		22	1						22							1	13	13.4	7	8.5	6	5		1								90	130	0.5
45			Leslie C	ALL103-2012		Young-onset DYT1 PTD	美国	1	1	B	1	14	14						14						7	7	12	15.8	11	7.9	1	7.9		14								170	147	3.2
28.5±16.5	10.3171/2016.12.JNS16383	J Neurosurg	Zhan SK	ALL104-2017	ALL104-2017	MS	中国	1	0	B	0	14												eyelids， lower region of the face			53±8.2	53		48.9	4.1±2.7	4.1
	10.1227/NEU.0b013e3181ec49c7	NEUROSURGERY	Cacciola T	ALL107-2010	ALL107-2010	CD	英国																					52.9		43		9.9
3	doi: 10.3171/2019.1.JNS182555.	J Neurosurg	Wang X	ALL108-2019	ALL108-2019	MS	中国	01	0	B		1			1					1				1		1	56	60.3	50	54.7	6	5.6														60	130	1.7
36				ALL108-2019				01	1	B		1			1					1				13	1		55	59.6	53	58	2	1.5														120	110	2.8
	10.1111/ene.12596	European Journal of Neurology	Romito LM	ALL109-2014	ALL109-2014	sec（cerebral palsy）	意大利	01																				29.8		4.6		25.2
14.4±4.5	10.1007/s00415-013-7161-2	J Neurol.	Jahanshahi M	ALL113-2013		PGD			1	B		14																41.8		17.9		23.9
	10.1007/s00415-011-5961-9	J Neurol.		ALL115-2011	ALL115-2011	PD			1	B		44	23						x			x			32	12	32.75±12.25	32.75	21±11.5	21	18.5±10.0	8.5		23
30	10.1016/j.parkreldis.2010.11.013	Parkinsonism Relat Disord.	Sako W	ALL118-2011	ALL118-2011	MS	日本		1	B		5								1				13	1		54	64.5	44	51.6	10	12.4														450	90	1.7
72	10.1007/s00415-011-6075-0	J Neurol.	Natlada Limotai	ALL125-2011	ALL125-2011	MS	美国		1	B		6			1										1		48	56.3	42	45	6	11.3										450	185	3.5		450	185	1.8
140	10.3171/2017.7.JNS17323	J Neurosurg.	Horisawa S	ALL131-2018	ALL131-2018	MS	日本	01	1	B		16												5	1		36	51.4	20	45.75	16	5.7														160	210	3.1
		Eur J Neurol.	Yianni J	ALL133-2003	ALL133-2003	PGD	英国	01	1	B		14	2	12					14									32.4		19.9		12.5										135.0±43.0	138.0±24.3	3.1±1.0
				ALL133-2003	ALL133-2004	CD						6		6							6							38.5		30.5		8										157.5±61.8	142.5±51.4	3.9±0.7
	10.3171/jns.2006.104.4.488	J Neurosurg.	Starr PA	ALL134-2006	ALL134-2006		美国	1																				33.2		22		11.2
	10.1227/01.neu.0000143331.86101.5e	Neurosurgery.	Krause M	ALL135-2004	ALL135-2004		德国	1				16																32.6		18.1		14.5										210	180	1.25
	10.3171/jns.2003.98.4.0785	J Neurosurg.	Krauss JK	ALL136-2003	ALL136-2003		德国	0																				45.5		11.3		34.2										210	135	3.3
	10.3171/jns.2004.101.2.0189	J Neurosurg.	Coubes P	ALL137-2004	ALL137-2004	PGD (31 patients)	法国	1	1	B	1	31							31								27.5	27.5	17.8±9.5	17.8	9.7±7.8	9.7										450	130	0.8
	10.1007/s00415-008-0614-3	J Neurol.	Blahak C	ALL138-2008	ALL138-2008	SEG	德国	0																				57.4		39.2		8.2				210	130	3.8±1.1	210	130	3.8±1.1					210	130	4.3±1.4
				ALL143	ALL143-2017																							35.8		18.5		17.3
	10.1016/j.wneu.2018.03.129	World Neurosurgery	Lobato-Polo J	ALL144-2018	ALL144-2018		美国	01	1	B	1	5		1											1		41	25.5	41	20.8	0	4.7										90	130	1
				ALL144-2018	ALL144-2019																						32	32	7	7	25	25
	10.1016/j.ejpn.2011.12.014	Eur J Paediatr Neurol.	Gimeno H	ALL147-2012	ALL147-2012	childhood secondary dystonia	英国	1	1	B		6					1		1						1		12	9.8	0	0.2		9.6
7/17/72	10.1007/s00702-015-1447-8	J Neural Transm (Vienna).	Wolf ME	ALL148-2015	ALL148-2015		德国	0	1	B		14								1					1		67	55.9		46.3	7	9.6										210	130	4.5±2.5
	10.3171/2013.8.PEDS13134	J Neurosurg Pediatr.	Petrossian MT	ALL149-2013	ALL149-2013	early-onset dystonia	美国	1			2	14																14.6		9.2		5.2
79	10.1111/j.1525-1403.2012.00464.x	Neuromodulation.	Yamada K	ALL164-2012	ALL164-2012	CD	日本	1	1	B	1	8									1					1	54	48.9	53	44.4	14	4.5														450	60	2.6
	10.1016/j.jvoice.2019.02.010	J Voice.	Finger ME	ALL176-2019	ALL176-2019	CD	美国		1	B		13			1						1					1	71	57.3	41	35.2	30	22.2														150	135	3.5
	10.1001/archneurol.2009.20	Arch Neurol.	Isaias IU	ALL177-2009	ALL177-2009		以色列	1	1	B=28 U=2		30	20	4	6				30						20	10	28±17	28	14±10	14		14		20								210	130（9） 60（20） 130-60
	10.1016/j.clineuro.2014.08.027	Clin Neurol Neurosurg.	Sobstyl M	ALL180-2014	ALL180-2014	PGD	波兰	01	1	B	1														8	4		22.4		11.4		7.95										210	130	1.65
FU1=7±1.7	10.1159/000249819	Stereotact Funct Neurosurg.	Woehrle JC	ALL184-2009	ALL184-2009	seg	德国	0	1	B	2	12			1					1					1		67	56.3	60	48.2	7	8.2				210	130	3.7±1.0	210	130	3.7±1.0					210	130	4.1±1.2
12	10.4103/0028-3886.217957	Neurol India.	Manjunath M	ALL186-2017	ALL186-2017	PRI(5) SEC(5)		1	1	B		1				1			1						1		24	31.7	6	20.6		11.1										120	130	4
12		Med J Islam Repub Iran.	Miri S	ALL190-2014	ALL190-2014	DYT1	美国	1	1	B	1	9	1						1					6		1	11	14.1	7	7.9	48	6.2										60	130	2
84		Neurol Neurochir Pol.	Sobstyl M	ALL195-2011	ALL195-2011	DYT1+		01	1	B	1	5	1						1						1		24	23	7	12.8	204	10.2		1		210	130	2.5	210	130	2.2					210	130	2.5
24	10.5535/arm.2014.38.2.209	Ann Rehabil Med.	Kim AR	ALL196-2014	ALL196-2014	DYT1		1	1	B		1	1												1		28	29.5
	10.1159/000316763	Stereotact Funct Neurosurg.	Chang EF	ALL198-2010	ALL198-2010	TD	美国	1	1	B	2																	41.2		30.6		10.6
	10.1016/j.braindev.2009.03.010	Brain Dev.	Borggraefe I	ALL199-2010	ALL199-2010	PGD	德国	0																				14.3		9		5.3
	10.1159/000177623	Stereotact Funct Neurosurg.	Mehrkens JH	ALL200-2009	ALL200-2009	Primary Dystonia	德国	1	1	B																		42.5		27.3		15.2
				ALL202	ALL202-2006	GD		01				6							1						2	4	31.2±16.0	31.2	23.7±18.1	23.7		7.5		2	4							145.0±51.7	125.8±35.7	3.3±0.7
				ALL202	ALL202-2007	CD		01				6	2	4							1				0	6	38.5±16.8	38.5	30.5±17.0	30.5		8										157.5±61.8	142.5±51.4	3.9±0.7
	10.1177/0883073813488674	J Child Neurol.	Marks W	ALL205-2013	ALL205-2013	Cerebral palsy	美国		1	B		17					1		1						1		9	10.9									135			135
101	10.1177/0883073810365369	J Child Neurol.	Mehrkens JH	ALL208-2010	ALL208-2010	PGD	德国	1	1	B	1	5	1						1					6	1		12	13		9.2	4	3.8		1								138.0±40.3	133.0±6.7	3.4±0.4
27	10.3340/jkns.2009.46.4.346	J Korean Neurosurg Soc.	Jeong SG	ALL209-2009	ALL209-2009	Primary Cervical Dystonia	韩国	1	1	B	1	6		1							1				1		54	45.2		39.4	10	5.8										60	130	2.5
	10.3340/jkns.2010.48.2.134	J Korean Neurosurg Soc.	Ghang JY	ALL217-2010	ALL217-2010	MS	韩国	1	1	B	2	11			11					11				1	1		61	58.2	41	49.5	20	8.7										210	130	2.75±0.75
	10.1159/000335706	Stereotact Funct Neurosurg.	Sarubbo S	ALL231-2012	ALL231-2012	seg	意大利	01	1	B	2	10								1					1		33	45.8	15	29.7		16.1
	10.1212/01.wnl.0000267430.95106.ff	Neurology.	Alterman RL	ALL235-2007	ALL235-2007		美国	1	1	R	1	1	1													1	14	24.8	9	12.4	5	12.4		1
	10.1136/jnnp.2006.109694	J Neurol Neurosurg Psychiatry.	Tisch S	ALL238-2007	ALL238-2007	primary generalised dystonia	英国	1	1	B	1	15	1						15					6		1	18	42.1		18.1	9	24		1												60	130	3.9
3	10.1159/000195718	Stereotact Funct Neurosurg	Berman BD	EM1-2009	EM1-2009	MS	美国	1	1	B	0	11		11						11				5		1	52	57.8	48	44.3	4	13.5														210	185	3.6
有提升率	10.3171/2018.5.PEDS1814	J Neurosurg Pediatr	Candela S	EM2-2018	EM2-2018	pediatric patients		01	1	B	1	6			1										1		9	12	4	4.8		7.2			1	60	180	2	60	180	3.8
[truncated: 225 more columns]

## Sheet: Sheet3
	amplitude
adolescent onset	3.2
adult onset	0.5
adult onset	3.1
Unspecific	3.4
Unspecific	3.4
adult onset	3.3
adult onset	3
adult onset	3.3
adolescent onset
childhood onset
adult onset	3.1
adult onset	3.1
Unspecific
adult onset	2.87
adult onset	3.5
adolescent onset	3.75
adult onset
adolescent onset
adult onset
adult onset	5
adult onset	5.8
childhood onset
childhood onset	2
adolescent onset
adult onset	2.5
childhood onset	3
childhood onset	3
adult onset
adult onset	3.1
adult onset	2.68
Unspecific
childhood onset
adolescent onset
Unspecific	4
adult onset	2.5
Unspecific
childhood onset	2.75
Unspecific
adult onset	3.06
adolescent onset
childhood onset
adult onset
adult onset
childhood onset
adult onset	2.8
adult onset	2.5
adult onset	3.2
childhood onset	2
childhood onset
adolescent onset
adult onset
Unspecific
Unspecific
childhood onset
childhood onset
childhood onset	1.5
adult onset	2.91
adult onset	2.36
Unspecific	2.47
childhood onset	0.5
childhood onset	3.2
adult onset	2.85
adult onset
adult onset	1.7
adult onset	2.9
childhood onset
adolescent onset
adult onset	3
adult onset	1.7
adult onset	3.5
adult onset	3.15
adolescent onset	5
adult onset	5.8
adult onset
adolescent onset	1.25
childhood onset	3.3
adolescent onset	1.6
adult onset	4.25
adolescent onset
adult onset	1
childhood onset
childhood onset
adult onset	4.5
childhood onset
adult onset	2.6
adult onset	3.5
adolescent onset
childhood onset	3.1
adult onset	4.15
adult onset	4
childhood onset	2.6
adolescent onset	2.5
Unspecific
adult onset
childhood onset
adult onset
adult onset	5.6
adult onset	5.8
Unspecific
childhood onset	3.3
adult onset	2.5
adult onset	2.75
adult onset	3.2
adolescent onset	3
adolescent onset	3.9
adult onset	3.55
childhood onset	2.9

## Sheet: Sheet2
	quaility assesment																						baseline movement scores			postoperative movement scores			baseline disability scores			postoperative disability scores
Name	n> 10	clear definition of outcomes and outcome assessment	independent	follow-up	selective loss(10%)	factors	MOOSE	Year	Country	targets(Years)	Surgery	Onset(Years)	Disease Duration（Months）	Male	Female	Sex(M/F)	onsettype	voltage/amplitude	volSD	frequency	pulsewidth	F/U	n1	mean	SD	n2	mean	SD	n1	mean	SD	n2	mean	SD
Kupsch A	1	1		1	1	1	5	2006	Europe	GPI	40.5	18.7	21.8	13	7	0.538462	adolescent onset	3.2	0.9	139.5	122.2	6	20	40.2	24.9	20	24.5	22.8	20	10.4	6.2	20	6.5	5.5
Volkmann J	1	1		1	1	1	5	2014	Europe	GPI	57.1	42.2	14.9	12	20	1.66667	adult onset	0.5	0	180	120	30	32	21.3	3.4	32	13	7.2	32	13.8	5.3	31	8.1	5.3
Ostrem JL		1		1	1	1	4	2011	USA	STN	47	36.1	10.9	5	4	0.8	adult onset	3.1	0.3	142.5	63.3	9	9	19.8	2.9	9	8.9	2.5
Theresa E		1	1	1	1	1	5	2008	USA	GPI	45.3			5	1	0.2	Unspecific	3.4		150	90		6	28.44	20.7	6	15.8	12.3
Theresa E		1	1	1	1	1	5	2008	USA	GPI	55.8			2	2	1	Unspecific	3.4		150	90		5	15	3	4	3	7.5
Zelma HTK		1		1	1	1	4	2007	Canada	GPI	59.5	43	16.5	5	5	1	adult onset	3.3	0.7	170	204	9	10	14.7	4.2	10	8.4	4.4	10	14.9	3.8	10	5.4	7
Gruber D		1		1	1	1	4	2009	Germany	GPI	63.2	57.9	5.3	2	7	3.5	adult onset	3	1	154	83.3	40.7	9	30.9	12.1	9	2.5	4.8	9	11.6	5.5	9	6.5	5.5
Mariachiara S	1	1	1	1	1	1	6	2009	Italy	GPI	43.7	27.9	18.5	3	8	2.66667	adult onset	3.2	0.5	130	155.5	12	11	36.6	12.7	11	13.6	8.6	11	8.64	2.5	11	3.45	3.11
Valldeoriola F	1	1		1	1	1	5	2009	Spain	GPI	30	20	10	11	11	1	adolescent onset					9	24	42.2	22	24	17.05	12	24	12.4	7.2	24	6.63	4.1
Pillon B	1	1		1	1	1	5	2006	France	GPI	30	11.5	18.5				childhood onset					12	22	46.3	21.3	22	21	14.1	22	11.6	5.5	22	6.5	4.9
Halbig TD	1	1		1	1	1	5	2005	Germany	GPI	45.5	37.5	12.6	6	9	1.5	adult onset	3.1	1.15	142.3	106	6.5	15	33.8	16.7	15	13.7	10.7	15	9.9	3.8	15	6.5	4.9
Hung SW		1		1	1	1	4	2007	Canada	GPI	48.7	38.7	10	5	5	1	adult onset	3.1	0.7	135.2	71.4	31.9	10	21.9	4.4	10	9.9	4.8	10	18	6.6	10	6.4	5.4
Reese R	1	1		1	1	1	5	2011	Germany	GPI	64.5			6	6	1	Unspecific			130.7			12	21.4	3.2	12	9.8	4.1
Dinkelbach L	1	1		1	1	1	5	2015	Germany	GPI	55.4	40.7	14.7	6	7	1.16667	adult onset	2.87	0.66	177.31	117.7	12	13	21.2	3.5	13	11.5	7.6	13	14.38	5.24	13	11.54	3.47
Skogseid IM		1		1	1	1	4	2012	Europe	GPI	55	44.5	7.5	1	7	7	adult onset	3.5		147	120	30	8	28	2.75	8	8	4.75
Vidailhet M	1	1	1	1	1	1	6	2005	France	GPI	30	13	18	11	11	1	adolescent onset	3.75	0.95	130	139	9	22	46.2	21.4	22	21	14.1	22	11.64	5.53	22	6.32	4.75
Gruber D	1	1		1	1	1	5	2018	Germany	GPI	60	53.8	6.2	2	10	5	adult onset						12	25.2	9.7	12	19.6	11.1	12	7.8	5.4	12	8.3	6.7
FitzGerald JJ	1	1		1	1	1	5	2014	UK	GPI	33.5	14.9	19.1	27	33	1.22222	adolescent onset					33	60	56.3	24.3	60	30.8	15	60	12.7	5.1	60	8.6	5.8
Ostrem JL		1	1	1	1	1	5	2007	USA	GPI	61.7	54	7.7	6	1	0.166667	adult onset			165	210		7	21.8	8.3	7	6.4	4.2	7	6	1.9	7	3.67	2.07
Albert F.G	1	1	1	1	1	1	6	2003	UK	GPI	31.9	23.2	7.7	6	6	1	adult onset	5	0.7	140	135		12	65	30.6	12	36.1	27.8	12	14.7	8.2	12	9.2	6.3
Albert F.G		1	1	1	1	1	5	2003	UK	GPI	38.9	31.3	7.5	1	6	6	adult onset	5.8	0.6	143.8	157.5		7	21.3	3.8	7	7.8	4.3	7	21.7	5	7	9	4.6
Zorzi G	1	1	1	1	1	1	6	2005	Italy	GPI	15.2	5.5	9.3	10	2	0.2	childhood onset					21.6	11	64.3	18.2	11	41.1	23.3	11	16.78	2.9	11	11.6	4.9
Lumsden DE	1	1		1	1	1	5	2013	UK	GPI	10.8	10	0.82	34	29	0.852941	childhood onset	2			450		63	81.4	17.6	63	64.4	32.3	62	24	5.2	52	19.13	4.61
Lettieri C	1	1		1	1	1	5	2014	Italy	GPI	44.3	18.5	25.8	8	14	1.75	adolescent onset				165.8	9	22	48.2	24.7	22	20.6	18.2	22	13.96	6.67	22	8.05	5.9
Deng ZD	1	1		1	1	1	5	2018	China	STN	29.5	24.9	4.6	9	5	0.555556	adult onset	2.5	0.4	147.8	76.6	12	14	46.6	16.5	14	4	3.9	14	14.8	5.4	14	3.1	2.1
Markun LC	1	1	1	1	1	1	6	2012	USA	GPI	15.8	7.85	7.8	7	7	1	childhood onset	3		147	170	32.2	14	54.6	22.9	14	18.5	19.3
Panov F	1	1		1	1	1	5	2013	USA	GPI	16	8	8	30	17	0.566667	childhood onset	3.1	0.5	72	168		47	43.9	27	47	5	5	47	10.9	6.6	41	4.3	4.6
Capelle HH		1	1	1	1	1	5	2011	Germany	GPI	55	40	14.5	2	2	1	adult onset						5	31.3	20	4	12.5	5.7
Moro E		1		1	1	1	4	2009	Canada	GPI	53.7	40	11.7	4	4	1	adult onset	3.1	0.5	136.9	80.6	28.6	8	24.4	4.1	8	11.1	2.6
A.Kupsch		1	1	1	1	1	5	2003	Germany	GPI	37	25.2	10.4				adult onset	2.68		130	210	9	5	37.1	4.9	5	21.1	2.7
Hamani C	1	1		1	1	1	5	2008	Canada	GPI	49.5						Unspecific					26.9	13	22.2	4.5	13	10.2	4.6
Starr PA		1	1	1	1	1	5	2014	USA	GPI	10.2	7	3.2	3	2	0.666667	childhood onset						5	30.9	17.6	5	4.9	6.2	5	12	4.64	5	2.4	1.82
Keen JR		1	1	1	1	1	5	2014	USA	GPI	11.4			4	1	0.25	Unspecific	3.4	1.5	180	120	26.6	5	73.3	26.6	5	52.4	21.5
Park HR	1	1	1	1	1	1	6	2016	Korea	GPI	33.2	23.1	7.5	26	10	0.384615	adult onset	2.5	2	117.8	87.4	6	36	44.88	28.12	36	32.4	29.62	36	11.54	8.16	36	9.93	8.21
Vidailhet M	1	1	1	1	1	1	6	2009	France	GPI	32.6			4	9	2.25	Unspecific	2.9		130	87.7	12	13	44.2	21.1	13	34.7	21.9	13	12.58	5.03	13	10.23	3.92
Timmermann L	1	1		1	1	1	5	2010	Europe	GPI	18	7.8	10.2	13	10	0.769231	childhood onset	2.75	1.6	128.5	244.6		23	71.2	26	23	49.4	27.1	23	21	5.8	23	18.4	6.9
Brüggemann N	1	1		1	1	1	5	2018	USA	GPI	40.9		3.2	16	0	0	Unspecific						16	58.1	16.8	16	16.1	10
Walsh RA		1		1	1	1	4	2013	Canada	GPI	55.5	45.9		3	7	2.33333	adult onset	3.06		157	89	24	10	21.5	4	10	10.6	6	10	20.3	3.4	10	9.3	6.7
Ioannis U	1	1		1	1	1	5	2009	USA	GPI	28.4	14	14.8	26	13	0.5	adolescent onset					7.5	39	48.2	22	39	8.2	8.7	39	10.11	5.55	39	3.5	3.13
Cif L	1	1		1	1	1	5	2013	France	GPI	20.3	8.7	11.5	3	8	2.66667	childhood onset	1.3	0.35			24	11	56.8	19	11	19	7.3
Claudio M	1	1		1	1	1	5	2017	USA	GPI	42.3	32.2	10.1	9	3	0.333333	adult onset						12	21.6	11.5	12	8.4	4.6
Beaulieu-Boire I		1	1	1	1	1	5	2016	Canada	GPI	33.5	20.1	13.4				adult onset	3.4		116.3	100	47.3	7	44	22.8	7	38.9	30.3	7	16	7.07	7	14	9.45
Cao CY	1	1		1	1	1	5	2013	China	STN	30.6	25.4	5.2				adult onset	2.8	0.8	160	105	12	27	49.2	19.6	27	10.3	8.6	27	13.9	4.7	27	4.6	2.6
Ostrem JL	1	1	1	1	1	1	6	2016	USA	STN	48.95	46.8	12.15	12	8	0.666667	adult onset	2.5	1.2	129.3	65.5		20	17.9	8.5	20	6	5.4	20	5.35	3.48	20	2.5	1.84
Witt JL	1	1		1	1	1	5	2013	USA	GPI	56	45.1	13.3	9	19	2.11111	adult onset	3.2	0.6	152.9	124.3	33.7	28	22	4.18	28	10.8	6.1	28	19.3	4.3	28	6.5	5.6
Brüggemann N		1		1	1	1	4	2015	Germany	GPI	37	10	27	6	1	0.166667	childhood onset	2		130	168.8		7	37	15.9	7	28.3	4.1
Cif L	1	1	1	1	1	1	6	2010	France	GPI	21.6	8.1	13.5	10	16	1.6	childhood onset	1.3				24	26	57.5	24	26	16.7	18.2
Groen JL		1	1	1	1	1	5	2010	Canada	GPI	37.8	17.2	20.6	4	1	0.25	adolescent onset	3					5	38.9	23.9	5	25.6	17.2
Sadnicka A	1	1		1	1	1	5	2013	UK	GPI	55.8	40.8	16.5	5	6	1.2	adult onset					26	11	23.1	4.9	11	9.1	4.4	11	19	4.88	11	6.09	3.94
Sako W		1	1	1	1	1	5	2008	Japan	GPI	44.5			3	3	1	Unspecific					21	6	30.8	22.7	6	3.8	3.8	6	9.33	4.84	6	1.83	1.72
Schrader C		1	1	1	1	1	5	2010	Germany	GPI	61.3			2	4	2	Unspecific	4.8		130	190	27.7	6	26.8	10.5	6	12.3	4.4	6	17.33	13.1	6	8.33	3.27
Kosutzka Z		1	1	1	1	1	5	2018	France	GPI	32.7	9.1	23.6	4	5	1.25	childhood onset					14	9	17.4	13	9	4.3	5.5	9	9.22	4.12	9	1.22	1.99
Castelnau P		1	1	1	1	1	5	2005	Europe	GPI	21.2	11.2	10	4	2	0.5	childhood onset			130	450	20.6	6	75.1	21.9	6	20.1	15.7	6	20	9.76	6	9.67	7.84
Krause P		1	1	1	1	1	5	2016	Germany	GPI	12.5	7	5.5	5	3	0.6	childhood onset	1.3	0.3			24	8	45.4	21.2	8	22.6	12.5	8	16.38	8.96	8	5	2.67
Lin SZ	1	1	1	1	1	1	6	2018	China	GPI	40.4	35.9	5.3				adult onset	2.91	0.3	157.7	75.9	9	14	27.32	22.37	14	8.91	12.35	14	6.5	6.62	14	2	2.79
Lin SZ	1	1	1	1	1	1	6	2018	China	STN	33.3	27.9	5.5				adult onset	2.36	0.5	146.7	80		16	31.78	15.41	16	6.46	6.46	16	9.75	4.54	16	2.71	1.54
Deng ZD		1		1	1	1	4	2017	China	STN	29.8			4	6	1.5	Unspecific	2.47	0.53	139.7	94	24	10	36.1	29.4	10	7.6	21.2	10	10.4	8.2	10	1.8	3.2
Haridas A	1	1	1	1	1	1	6	2011	USA	GPI	13.4	8.5	5	16	6	0.375	childhood onset	0.5		130	90	24	22	39.4	19.8	22	7.6	6.2	22	10.9	5.85	18	2.6	2.6
Leslie C	1	1	1	1	1	1	6	2012	USA	GPI	15.8	7.9	7.9	7	7	1	childhood onset	3.2		147	170	32	14	52.5	22.8	14	18.5	19.3
Zhan SK	1	1		1	1	1	5	2017	China	STN	53	48.9	4.1	7	7	1	adult onset	2.85	0.9	160	90	28.5	14	19.3	7.6	14	5.5	4.5	14	15.6	4.9	14	6.1	3.5
Cacciola T		1		1	1	1	4	2010	UK	GPI	52.9	43	9.9	5	5	1	adult onset	4.1	0.6	153.5	225	37.6	10	23.8	4.3	10	8.4	7	10	18.5	5.34	10	3.8	4.52
Wang X	1	1	1	1	1	1	6	2019	China	STN	60.3	54.7	5.6	6	9	1.5	adult onset	2	0.7	130.3	68	18.2	15	13	7.2	15	8.1	8.8	15	1.2	2.65	15	0.8	1.15
Wang X		1	1	1	1	1	5	2019	China	GPI	59.6	58	1.5	4	1	0.25	adult onset	2.65	0.5	112	180		5	15.8	3.7	5	19.7	7.7	5	2	1.58	5	3.6	1.52
Romito LM	1	1	1	1	1	1	6	2014	Italy	GPI	29.8	4.6	25.2	7	8	1.14286	childhood onset	3.1	0.7	111.4	90	12	15	70.9	22	15	36.5	18	15	21.73	5.51	15	14.27	7.07
Jahanshahi M	1	1	1	1	1	1	6	2013	UK	GPI	41.8	17.9	23.9	4	10	2.5	adolescent onset	3.7	0.4	130	70	14.4	14	39.9	19.4	14	13.4	11.7
Isaias IU	1	1		1	1	1	5	2011	USA	GPI	32.75	21	8.5	32	12	0.375	adult onset	3	0.8	115.7	181		44	45.1	22	44	7.6	7.6	44	10.4	5.4	44	2.7	2.2
Sako W		1	1	1	1	1	5	2011	Japan	GPI	64.5	51.6	12.4	3	2	0.666667	adult onset	2.6	1.1	84	392	49	5	22.2	12.4	5	3.1	1.7	5	11.2	7.89	5	1	1.73
Limotai N		1		1	1	1	4	2011	USA	GPI	56.3	45	11.3	4	2	0.5	adult onset	2.7	1.1	132.7	265	36.83	6	21.2	10.3	6	13.7	15.2
Horisawa S	1	1	1	1	1	1	6	2018	Japan	GPI	51.4	45.75	5.7	10	6	0.6	adult onset	3.1	1.2	170.5	210	12	16	16.3	5.7	16	6.7	7.6
Yianni J	1	1	1	1	1	1	6	2004	UK	GPI	32.4	19.9	12.5	7	7	1	adolescent onset	5	0.7	140	135		14	65	30.6	14	36.1	27.8	14	14.7	8.2	14	9.2	6.3
Yianni J	1	1	1	1	1	1	6	2004	UK	GPI	38.5	30.5	8	0	6		adult onset	5.8	0.6	143.8	157.5		6	21.3	3.8	6	7.8	4.3	6	21.7	5	6	9	4.6
Starr PA	1	1		1	1	1	5	2006	USA	GPI	33.2	22	11.2				adult onset	3.3	0.5	181	210		22	50.7	23.9	22	28.8	23.6
Krause M	1	1	1	1	1	1	6	2004	Germany	GPI	32.6	18.1	14.5	9	7	0.777778	adolescent onset	1.25		180	210	36	16	66.2	27.2	16	44.5	26.7
Krauss JK		1	1	1	1	1	5	2003	Germany	GPI	45.5	11.3	34.2	1	5	5	childhood onset	3.3		135	210	13.5	6	74	18.5	6	44.3	21.5	6	21.67	4.97	6	16.17	9.37
Coubes P	1	1		1	1	1	5	2004	France	GPI	27.5	17.8	9.7				adolescent onset	1.6		130	450	42.1	31	59.1	26.4	31	12.9	13.2	31	16.58	7.81	31	6.9	7.5
Blahak C		1	1	1	1	1	5	2008	Germany	GPI	57.4	39.2	8.2	5	5	1	adult onset	4.25	1.4	130	210		10	37.3	20.1	10	14.1	11
Sakas DE		1		1	1	1	4	2017	Greece	GPI	35.8	18.5	17.3	5	6	1.2	adolescent onset	4.25	1.4				10	31	11.9	10	14.3	10
Lobato-Polo J		1	1	1	1	1	5	2018	USA	GPI	25.5	20.8	4.7	4	0	0	adult onset	1.2		130	90		5	55	11.5	4	7.8	5.9
Gimeno H		1	1	1	1	1	5	2012	UK	GPI	9.8	0.2	9.6	5	1	0.2	childhood onset					9	6	107.5	5.5	6	98.8	8	6	28.33	1.37	6	28.17	1.47
Wolf ME	1	1	1	1	1	1	6	2015	Germany	GPI	55.9	46.3	9.6	8	6	0.75	adult onset	4.5		131.1			14	36.9	19.7	14	14.7	10.2
Petrossian MT	1	1	1	1	1	1	6	2013	USA	GPI	14.6	9.2	5.2	10	4	0.4	childhood onset	3.1	0.4	121.7	120	12	14	40	24.1	14	22.6	25.2
Yamada K		1		1	1	1	4	2012	Japan	GPI	48.9	44.4	4.5	3	5	1.66667	adult onset	2	0.5	108.8	450	24	8	21.3	4.9	8	6.4	5.7
Finger ME	1	1	1	1	1	1	6	2019	USA	GPI	57.3	35.2	22.2	7	6	0.857143	adult onset	3.5		132.5	145	9	13	36.8	14.1	13	11.4	10.6	13	15	6.65	13	5.38	6.36
Isaias IU	1	1		1	1	1	5	2009	Israel	GPI	28	14	14	20	10	0.5	adolescent onset						30	44	23.3	30	6.7	7.8	30	10.6	5.6	30	3	3
Sobstyl M	1	1	1	1	1	1	6	2014	Poland	GPI	22.4	11.4	7.95	8	4	0.5	childhood onset	3.1		130	210		12	55.1	20	12	22.4	6.3	12	13.5	2.6	12	5.75	1.7
Woehrle JC	1	1	1	1	1	1	6	2009	Germany	GPI	56.3	48.2	8.2	7	5	0.714286	adult onset	4.15	1.2	130	210		12	37	19.2	12	15.7	11.3	12	6.33	4.05	12	5.38	6.36
Manjunath M		1	1	1	1	1	5	2017	India	GPI	31.7	20.6	11.1	7	3	0.428571	adult onset	4		130	120		10	60.4	27.3	10	33.3	30.7	10	18.7	6.7	10	14.4	6.95
Miri S		1	1	1	1	1	5	2014	USA	GPI	14.1	7.9	6.2	3	6	2	childhood onset	2.6	0.7	130	60	8.8	9	47.2	14.2	9	12.3	8.3
Sobstyl M		1	1	1	1	1	5	2011	Poland	GPI	23	12.8	10.2	4	1	0.25	adolescent onset	2.59	0.35	130	210	40.8	5	61.8	30.3	5	26.8	4.1	5	13	6.44	5	6.8	2.86
Kim AR	1	1	1	1	1	1	6	2014	Korea	GPI	29.5			8	4	0.5	Unspecific						12	61.8	21.9	12	25.2	25.6	12	13.92	6.64	12	10.33	8.84
Chang EF		1	1	1	1	1	5	2010	USA	GPI	41.2	30.6	10.6	2	3	1.5	adult onset	3.02	0.5	130	202	45	5	49.2	27.4	5	14.1	18.8	5	11.8	5.17	5	5.9	6.58
Borggraefe I		1	1	1	1	1	5	2010	Germany	GPI	14.3	9	5.3	3	3	1	childhood onset			126	156	13	6	51.2	15.4	6	14	12.8
Mehrkens JH		1	1	1	1	1	5	2009	Germany	GPI	30.3	13.1	17.2	2	7	3.5	adult onset	3.25	0.7	139.8	135.9	24	9	57	25.6	9	32.7	27.3	9	14.67	6.5	9	8.89	5.75
Bittar RG		1		1	1	1	4	2006	UK	GPI	31.2	23.7	7.5	2	4	2	adult onset	5.6		143.3	145	29.9	6	85.2	9	6	45.6	12.6	6	18	4	6	9	3.5
Bittar RG		1		1	1	1	4	2006	UK	GPI	38.5	30.5	8	0	6		adult onset	5.8		143.8	157.5		6	21.6	1.6	6	9.2	4.9	6	23	1.3	6	10	3.89
Marks W	1	1	1	1	1	1	6	2013	USA	GPI	10.9			9	8	0.888889	Unspecific			75.9			17	57	29.2	17	46.1	23.8	17	16.65	8.72	17	17.35	6.36
Mehrkens JH		1	1	1	1	1	5	2010	Germany	GPI	13	9.2	3.8	3	2	0.666667	childhood onset	3.3	0.5	130	138	24	5	48.3	18.6	5	9.5	5.8
Jeong SG		1		1	1	1	4	2009	Korea	GPI	45.2	39.4	5.8	4	2	0.5	adult onset	2.5	0.53	130	160	18.7	6	23.8	6.4	6	5.6	3	6	25.2	3.3	6	8.8	3.5
Ghang JY	1	1	1	1	1	1	6	2010	Korea	GPI	58.2	49.5	8.7	9	2	0.222222	adult onset	3.4	0.6	130	210	23.1	11	24.5	5.9	11	6.3	5.6
Sarubbo S		1		1	1	1	4	2012	Italy	GPI	45.8	29.7	16.1	3	7	2.33333	adult onset	3.2	0.5	130	150	36	10	36.9	13.4	10	14.9	10.2	10	8.9	2.6	10	4.5	4.1
Alterman RL	1	1	1	1	1	1	6	2007	USA	GPI	24.8	12.4	12.4	12	3	0.25	adolescent onset	3	0.3	60	194	17.2	15	38.9	20	15	6.3	5.8	15	9.07	4.17	15	3	3.17
Tisch S	1	1	1	1	1	1	6	2007	UK	GPI	42.1	18.1	24	5	10	2	adolescent onset	3.7	0.8	130	72	6	15	38.9	17.2	15	11.7	9.8
Berman BD	1	1	1	1	1	1	6	2009	USA	GPI	57.8	44.3	13.5	6	5	0.833333	adult onset	3.6	0.4	168.6	208	7.9	11	11.8	9.1	11	5.9	3.9	11	4.73	1.56	11	2.82	1.83
Candela S		1	1	1	1	1	5	2018	Spain	GPI	12	4.8	7.2	3	3	1	childhood onset	2.9		155	83.3	6	6	31.7	18.2	6	11.8	11.7	6	9.17	5.49	6	5.5	4.85

## Sheet: Sheet4
ALL18			1	1	1	1	1	5
ALL226		1	1	1	1	1	1	6
